# Supplementary material for: Nematicide Chalcones Act Synergistically on Caenorhabditis elegans and Meloidogyne incognita Without Disrupting Soil Microbial Diversity and with Limited Toxicity to Human Cells
Source: Molecules. 2025 Sep 5;30(17):3624. doi: 10.3390/molecules30173624 (PMC12430292; doi:10.3390/molecules30173624)
Supplement: Supplementary file 1 [file molecules-30-03624-s001.zip]

Archive with 1 entries (1 files):
- molecules-3790713-supplementary.pdf
